# Supplementary material for: Family Club Denmark: A Quasi-Randomized Study of a Volunteer-Based Intervention to Support Vulnerable Families
Source: Healthcare (Basel). 2024 May 29;12(11):1115. doi: 10.3390/healthcare12111115 (PMC11171909; doi:10.3390/healthcare12111115)
Supplement: Supplementary file 1 [file healthcare-12-01115-s001.zip]

Archive with 1 entries (1 files):
- healthcare-3007868-supplementary.pdf
